# Supplementary material for: Neutralising Effects of Different Antibodies on Clostridioides difficile Toxins TcdA and TcdB in a Translational Approach
Source: Int J Mol Sci. 2023 Feb 15;24(4):3867. doi: 10.3390/ijms24043867 (PMC9962434; doi:10.3390/ijms24043867)
Supplement: Supplementary file 1 [file ijms-24-03867-s001.zip]

Archive with 1 entries (1 files):
- ijms-2139469-supplementary.pdf
